# Supplementary material for: 3D-Printing to Plan Complex Transcatheter Paravalvular Leaks Closure
Source: J Clin Med. 2022 Aug 15;11(16):4758. doi: 10.3390/jcm11164758 (PMC9410469; doi:10.3390/jcm11164758)
Supplement: Supplementary file 1 [file jcm-11-04758-s001.zip]

Archive with 4 entries (3 files):
- jcm-1817610-supplementary/
- jcm-1817610-supplementary/Video S1.mp4
- jcm-1817610-supplementary/Video S2 .mp4
- jcm-1817610-supplementary/Video S3.mp4
